# Supplementary material for: A model of chronic, transmissible Otitis Media in mice
Source: PLoS Pathog. 2019 Apr 10;15(4):e1007696. doi: 10.1371/journal.ppat.1007696 (PMC6476515; doi:10.1371/journal.ppat.1007696)
Supplement: S1 Data — (XLSX) [file ppat.1007696.s004.xlsx]

## Sheet: Fig 1 Data
Figure 1	Day		Nasal cavity (log 10 CFU/organ)			Trachea (log 10 CFU/organ)				Lungs (log 10 CFU/organ)				log 10 CFU/Middle ear (left bulla)				log 10 CFU/Middle ear (right bulla)
70 day coloniztion Profile	3	4.95424	4.79934	4.60206	5.08279	4.79934	4.92942	4.74819	4.75587	5.35794	5.17609	5.549	5.20683	4.20412	4.34242	4	3.8451	3.77232	4.09342	4.49136	4.39794
	7	4.57978	4.57978	5.14302	4.6721	5.63949	5.63347	5.10721	5.233	4.89763	4.68124	5.63144	5.12057	3.30963	3.70757	4.06446	4.90309	3.21484	3.90309	4.17609	4.75587
Inoculation	21	4.27875	4.29579	4.4624	4.32634	5.57287	5.58433	6.03981	5.01703	5.92634	0.954242	5.90309	5.50515	5.03743	3.90309	4.25527	4.5682	5.44405	4.8451	4.34242	4.53148
7,500 CFU in 25 ml PBS	49	4.25527	4.14613	4.43136	4.716	5.82217	5.17026	5.4216	5.87852	4.77815	5.47712	5.7356	6.20412	4.25527	5.39093	5.18752	5.37291	4.716	5.47129	5.26482	5.70586
n=4 mice	70	4.23045	3.8451	4.34242	3.48855	4.99123	4.27875	5.04922	3.90309	4.39794	2.65321	4.32222	2.96379	4.81291	3.02119	3.90309	5.13988	4.4624	3.77815	4.53148	4.8921
							Data Fig 1
