# Supplementary material for: A model of chronic, transmissible Otitis Media in mice
Source: PLoS Pathog. 2019 Apr 10;15(4):e1007696. doi: 10.1371/journal.ppat.1007696 (PMC6476515; doi:10.1371/journal.ppat.1007696)
Supplement: S2 Data — (XLSX) [file ppat.1007696.s005.xlsx]

## Sheet: Fig 3-ABR
Figure 3 A, B
	Mean (SD) ABR Thresholds of Experimental and Control Goups at Weekly Intervals
					ABR
			5k Hz	10k Hz	20k Hz	28k Hz	40k Hz
Baseline			33 (3.87)	14.72 (6.06)	20.36 (5.04)	23.36 (4.52)	26.45 (6.1)
1 Week Post-Inoculation			37.09 (7)	23.36 (13.61)	22.45 (12.54)	24.27 (10.09)	35.54 (16.19)
2 Weeks Post-Inoculation			51.57 (6.9)	48.42 (4.75)	46.85 (3.93)	55.57 (5.56)	60.28 (4.49)
4 Weeks Post-Inoculation			36.33 (2.88)	30.33 (11.54)	29 (8.66)	33.66 (2.8)	47.66 (2.88)
Baseline			32.5 (6.51)	19.9 (4.33)	17.5 (11.93)	31.5 (10.75)	37 (10.36)
1 Week Post-Inoculation			34.5 (2.23)	7.5 (5)	20.5 (5.7)	26.5 (7.07)	31 (8.73)
2 Weeks Post-Inoculation			45.5 (11.5)	23.5 (20.43)	33.5 (14.83)	35.5 (17.17)	44.5 (18.5)
3 Weeks Post-Inoculation			36.5 (10.83)	18.5 (10.95)	26.5 (10.24)	27.5 (7.58)	51.5 (21.03)
Baseline			31.33 (2.88)	17 (5)	17.33 (2.88)	18.66 (2.88)	22.66 (5.77)
1 Week Post-Inoculation			33 (0)	20.33 (2.89)	19 (0)	22 (0)	27.67 (2.89)
2 Weeks Post-Inoculation			26.33 (2.89)	17 (5)	15.67 (2.89)	23.67 (5.77)	22.67 (7.64)
4 Weeks Post-Inoculation			26.33 (7.64)	13.67 (5.77)	15.67 (2.89)	15.33 (2.89)	21 (8.66)
		Data for ABR Thresholds of infected mice (Fig. 3)
