# Supplementary material for: A model of chronic, transmissible Otitis Media in mice
Source: PLoS Pathog. 2019 Apr 10;15(4):e1007696. doi: 10.1371/journal.ppat.1007696 (PMC6476515; doi:10.1371/journal.ppat.1007696)
Supplement: S3 Data — (XLSX) [file ppat.1007696.s006.xlsx]

## Sheet: Fig 3 DPOAE
	DPOAEs				High-Dose																						Low-Dose																		Controls
Baseline Measures																								Baseline Measures																		Baseline Measures
			AN 1.0	AN 1.1	AN 1.2	AN 1.3	AN 2.0	AN 2.1	AN 2.2	AN 2.3	AN 3.0	AN 3.1	AN 3.2		AVG DP level	SD	AVG Noise				Total AVG Noise						AN 5.0	AN 5.1	AN 5.2	AN 6.0	AN 6.1		AVG DP level	SD	AVG Noise				Total AVG Noise						AN 4.0	AN 4.1	AN 4.2	AN 4.3
F1 (Hz)	F2 (Hz)																baseline	week 1	week 2	week 4				F1 (Hz)	F2 (Hz)										baseline	week 1	week 2	week 3				F1 (Hz)	F2 (Hz)
4992.2	4171.9		4.1	8.5	13.6	7.6	8.5	6.7	14.7	6.7	12	7.1	11.7		9.2	3.31904	-13	-16.2	-18.1	-8.33333	-13.9083			4992.2	4171.9		-2	-5	2.4	5	7.2		1.52	5.0012	-12.58	-12.9	-11.16	-19.36	-14			4992.2	4171.9		11.1	3	3.5	9.5
5460.9	4546.9		7.7	12.1	13.6	-1.2	12.1	12.3	6.1	12.3	-5.2	9.3	-8.4		6.42727	7.79732	-15.1636	-14.1545	-15.5857	0.866667	-11.0093			5460.9	4546.9		-7.6	2.8	-4.3	17.3	11.5		3.94	10.4644	-17.92	-12.58	-14.46	-14.68	-14.91			5460.9	4546.9		8.2	5.2	9.2	4.5
5953.1	4945.3		15.9	14.6	28.9	-14.1	14.6	20.7	9.2	20.7	3.5	13	4.5		11.9545	11.3325	-11.5182	-15.7	-12.9429	-15.9333	-14.0236			5953.1	4945.3		11.2	16.8	14.9	15	9.2		13.42	3.11641	-14.38	-15.42	-12.64	-20.96	-15.85			5953.1	4945.3		28.3	9.8	26.3	20.6
6492.2	5414.1		16.3	18	30.3	-3.1	18	27.4	21.5	27.4	17.7	24.3	17.9		19.6091	8.94242	-16.4091	-18.1909	-15.8714	-12.9667	-15.8595			6492.2	5414.1		19.7	19.7	24	25.5	17.9		21.36	3.22459	-17.72	-17.98	-16.5	-16.7	-17.225			6492.2	5414.1		31.1	18.6	32.1	27.3
7078.1	5882.8		16.2	22.8	12.3	-12.9	22.8	23.6	13.7	23.6	8.6	20.6	10		14.6636	10.7448	-13.3273	-19.0909	-17.8429	-15.1333	-16.3486			7078.1	5882.8		15.4	13.8	16.2	16.6	11.8		14.76	1.9718	-18.28	-22.24	-13.38	-18.78	-18.17			7078.1	5882.8		26.5	10.6	24.7	24.3
7710.9	6421.9		5	18.2	23.5	-13.9	18.2	19.6	13.6	19.6	7.8	19.6	7.1		12.5727	10.6903	-14.9455	-18.2455	-17.5286	-10.8667	-15.3965			7710.9	6421.9		13.4	17.3	10.7	15.6	17.8		14.96	2.9382	-16.08	-18.56	-18.2	-18.8	-17.91			7710.9	6421.9		23.4	6.4	23.5	12.3
8414.1	7007.8		16.4	22.4	23.9	-9.2	22.4	24.1	22.3	24.1	14.8	24.6	19.2		18.6364	9.79605	-18.8545	-18.9182	-18.5143	-16.5667	-18.2134			8414.1	7007.8		10.5	10.4	10.5	15.9	7		10.86	3.19265	-21.06	-18.42	-17.24	-20.7	-19.355			8414.1	7007.8		15.5	12.4	12.4	24.4
9164.1	7640.6		16.4	20.6	21.3	-6	20.6	25.4	23.7	25.4	18.8	25.6	20.8		19.3273	8.89855	-17.4727	-21.2909	-19.8286	-14.6	-18.2981			9164.1	7640.6		16.5	7.6	13.6	16.9	11.4		13.2	3.85162	-20.34	-18.92	-20.8	-18.38	-19.61			9164.1	7640.6		25.8	13.8	25.7	20.3
10007.8	8343.8		22.1	22.7	25.9	5.3	22.7	27.5	29	27.5	18.8	23.2	22.8		22.5	6.43553	-17.2364	-17.7091	-20.4857	-17.1333	-18.1411			10007.8	8343.8		13.8	11	11	15.3	8.7		11.96	2.59865	-19.04	-19.58	-21.22	-21.34	-20.295			10007.8	8343.8		27	16.9	27.5	23.5
10898.4	9093.8		31.5	21.5	30.4	-3.7	21.5	30.5	30.5	30.5	31.9	22	32.4		25.3636	10.5843	-18.4909	-20.4182	-20.7857	-19.0667	-19.6904			10898.4	9093.8		29.8	22.6	27.7	26.6	24		26.14	2.87889	-21.98	-19.06	-20.84	-22.5	-21.095			10898.4	9093.8		28.1	25.1	38.3	23.6
11882.8	9914.1		23.4	29.5	34.4	-3.2	29.5	32.8	31.3	32.8	32.2	29.5	35		27.9273	10.7975	-15.4727	-19.8636	-22.4857	-15.7667	-18.3972			11882.8	9914.1		20.9	26.1		32.4	25.3		26.175	4.73806	-19.875	-22.34	-15.48	-23.48	-20.2938			11882.8	9914.1		29.3	28.2	30.6	30.9
12960.9	10804.7		24.1	32.2	33.9	-1.3	32.2	34.6	35.2	34.6	26.5	38.4	29.9		29.1182	10.8767	-19.0273	-19.4091	-19.3857	-14.4667	-18.0722			12960.9	10804.7		25.4	18.9	31	29.6	27.7		26.52	4.75047	-20.88	-22.74	-13.62	-21.36	-19.65			12960.9	10804.7		35.5	24.4	28.9	35.1
14132.8	11789.1		26.6	34	22.3	1.7	34	24	36.5	24	28.3	36.6	33.2		27.3818	9.99638	-17.3091	-19.9818	-20.3143	-17.5333	-18.7846			14132.8	11789.1		18.8	13.2	25.1	29.8	21.3		21.64	6.28435	-17.3	-19.72	-19.84	-21.2	-19.515			14132.8	11789.1		32	30	37	31.1
15421.9	12843.8		30.5	31.3	39.6	18.1	31.3	27.5	35.2	27.5	35.7	33.3	31.5		31.0455	5.57268	-21.0091	-20.8455	-22.1857	-22.4	-21.6101			15421.9	12843.8		25	30.9	26.4	34.3	23.5		28.02	4.46956	-17.48	-23.26	-22.36	-21.24	-21.085			15421.9	12843.8		29.1	31.4	25.8	16.9
16828.1	14015.6		29.6	22.4	36	9.6	22.4	31.1	31.9	31.1	29.9	32.2	29.4		27.7818	7.24539	-19.2364	-21.8727	-21.1143	-21.4667	-20.9225			16828.1	14015.6		31.4	33.1	33	38.6	36.4		34.5	2.92575	-21.54	-21.74	-20.24	-23.24	-21.69			16828.1	14015.6		32.1	33.4	29.7	26.2
18351.6	15281.3		32.5	21.6	34.1	-4.9	21.6	29	25.1	29	30.4	30.3	27		25.0636	10.721	-22.0182	-21.0909	-21.8	-20.3667	-21.3189			18351.6	15281.3		33.1	31.7	33.7	26.4	33.1		31.6	2.99833	-22.58	-20.66	-20.02	-22.22	-21.37			18351.6	15281.3		30.4	35.7	42.7	24.2
19992.2	16664.1		30.1	26.1	37.8	-1.6	26.1	25.3	31	25.3	31.1	32.8	26.2		26.3818	10.0722	-22.1545	-21.4182	-21.2286	-20.4333	-21.3087			19992.2	16664.1		31	28.9	30.3	34.8	29.1		30.82	2.38684	-19.28	-22.32	-16.5	-22.86	-20.24			19992.2	16664.1		20.4	25.9	35.2	30.8
21820.3	18164.1		29.6	19.3	33	-20.3	19.3	18.2	23.9	18.2	23.9	28.8	24.1		19.8182	14.2022	-20.8727	-23.6273	-23.9714	-18.5	-21.7429			21820.3	18164.1		35.3	27.9	29.8	23.8	28.2		29	4.15993	-24.16	-22.96	-18.74	-23.12	-22.245			21820.3	18164.1		25	21	41.7	25.5
23789.1	19828.1		22	18.2	33.3	-18.1	18.2	24.9	22.2	24.9	24.8	23.3	25.4		19.9182	13.2471	-21.6	-23.4455	-23.0571	-20.6	-22.1756			23789.1	19828.1		24.7	23.1	25	28.7	27.5		25.8	2.26053	-22.36	-22.82	-22.34	-24.72	-23.06			23789.1	19828.1		15.6	24.8	28.5	17.1
25945.3	21609.4		21.8	16.9	23.2	-15.8	16.9	17.9	12.4	17.9	19.1	31.5	18.5		16.3909	11.7173	-24.3545	-24.1	-24.9571	-21.2667	-23.6696			25945.3	21609.4		26.3	27.6	21.2	28.4	15.9		23.88	5.26754	-23.98	-24.42	-22.38	-25.22	-24			25945.3	21609.4		18.4	26.5	43	23.1
28289.1	23578.1		10.5	16.2	28.2	-3.5	16.2	22.1	25	22.1	23.2	20.5	16.9		17.9455	8.63775	-22.0545	-24.2182	-25.5286	-22.9667	-23.692			28289.1	23578.1		23.3	24.4	23.4	24.2	19.1		22.88	2.16726	-22.32	-23.38	-19.78	-25.44	-22.73			28289.1	23578.1		16.2	24.1	21.9	20
30843.8	25710.9		13.2	12.9	17.6	-1.8	12.9	24.4	16.2	24.4	21	20.3	15.7		16.0727	7.28795	-25.8727	-25.6727	-26.1571	-19.7667	-24.3673			30843.8	25710.9		18.6	19.6	13.2	22.5	13.4		17.46	4.05931	-24.18	-25.42	-21.9	-22.54	-23.51			30843.8	25710.9		8.9	21	29.3	13.8
33632.8	28031.3		16.8	14.9	14.7	-13.8	14.9	21.7	18.3	21.7	19.5	18.5	16.9		14.9182	9.8463	-24.0636	-26.0182	-25.7286	-21.6667	-24.3693			33632.8	28031.3		15.1	22.2	6	20.1	3.1		13.3	8.45606	-24.12	-26.36	-16.3	-26.3	-23.27			33632.8	28031.3		11.5	21.6	24.5	13.8
36679.7	30562.5		10.7	9.5	11.2	6.6	9.5	15.2	12.1	15.2	8.6	10.9	6.2		10.5182	2.9451	-26.3727	-27.6364	-26.9857	-19.6333	-25.157			36679.7	30562.5		10	7.5	-0.8	10.9	7.7		7.06	4.63066	-23.74	-23.66	-18.64	-24.4	-22.61			36679.7	30562.5		-3.3	11.9	5.6	6.4
40007.8	33328.1		3.3	11.8	13.2	-2.3	11.8	17.5	12.7	17.5	12.9	15.2	10.7		11.3	5.91642	-25.4	-25.9545	-26.7857	-24.2333	-25.5934			40007.8	33328.1		24.9	20.8	13.8	30.2	16.1		21.16	6.62593	-23.08	-24.06	-15.28	-22.62	-21.26			40007.8	33328.1		0.6	16.4	13	8.9
																																avg	19.6774
1 week post inoculation																								1 week post inoculation																		1 week post inoculation
			AN 1.0	AN 1.1	AN 1.2	AN 1.3	AN 2.0	AN 2.1	AN 2.2	AN 2.3	AN 3.0	AN 3.1	AN 3.2		AVG DP level	SD	AVG Noise										AN 5.0	AN 5.1	AN 5.2	AN 6.0	AN 6.1		AVG DP level	SD	AVG Noise										AN 4.0	AN 4.1	AN 4.2	AN 4.3
F1 (Hz)	F2 (Hz)																							F1 (Hz)	F2 (Hz)																	F1 (Hz)	F2 (Hz)
4992.2	4171.9		-7.7	3.6	-2.4	-6	-19.5				-8.2	-9.6	-19.9		-8.7125	7.94992	-16.2							4992.2	4171.9		5	-12.5	-7.6	3.9	4.3		-1.38	8.11153	-12.9							4992.2	4171.9		13.4	14.3	-13.1	0.9
5460.9	4546.9		-20.1	4.4	-2.1	-5.4	-16.4				-25	-6.8	-22.9		-11.7875	10.757	-14.1545							5460.9	4546.9		12.5	-21.5	-10.7	-0.3	13.5		-1.3	15.0572	-12.58							5460.9	4546.9		10.5	13.6	-1.8	-3.5
5953.1	4945.3		-17.6	10.1	8.2	-4.5	-18.7				-16.9	-13.4	-12.5		-8.1625	11.5719	-15.7							5953.1	4945.3		10.2	-4.5	4.4	14	10.8		6.98	7.29191	-15.42							5953.1	4945.3		22.7	30	7.4	11
6492.2	5414.1		-21.8	21.8	14.7	8.1	-14.3				-4.3	-6	-1.6		-0.425	14.6008	-18.1909							6492.2	5414.1		20.4	-8.9	13.7	4.5	22.1		10.36	12.7972	-17.98							6492.2	5414.1		33.7	32.9	18	21.6
7078.1	5882.8		-5.9	19.5	15.7	-1.5	-3.3				0.6	0.4	-5.6		2.4875	9.6885	-19.0909							7078.1	5882.8		20.3	-19.2	12.1	15.5	17.7		9.28	16.2025	-22.24							7078.1	5882.8		21.2	25.2	14.4	22.1
7710.9	6421.9		-8.8	15.8	-7.1	-5.6	-2.5				2.8	2.7	1.2		-0.1875	7.85028	-18.2455							7710.9	6421.9		13.6	-22.9	20.3	13.5	18.6		8.62	17.8756	-18.56							7710.9	6421.9		17.7	22.4	15.8	14.5
8414.1	7007.8		-18.3	14.7	11.4	5.5	-8.7				5.3	-2.2	-1.2		0.8125	10.7966	-18.9182							8414.1	7007.8		9.7	-4.6	0.6	16.2	6.6		5.7	8.04922	-18.42							8414.1	7007.8		22.5	25.3	16.1	14.8
9164.1	7640.6		-2.7	18.6	13.3	6.6	-20				5.4	-5.4	5.2		2.625	11.9758	-21.2909							9164.1	7640.6		11.2	-3	7.5	10.5	15.7		8.38	7.0055	-18.92							9164.1	7640.6		22.7	20.6	18.7	18.1
10007.8	8343.8		-3.3	21.5	15.6	6.4	-10.2				2.5	-0.2	3		4.4125	10.1491	-17.7091							10007.8	8343.8		12.4	-3.7	21.4	15.3	16.4		12.36	9.54741	-19.58							10007.8	8343.8		24.8	26.9	20.8	22.4
10898.4	9093.8		-8.5	29.4	25.2	9.1	-31.2				4.1	-4.6	2.2		3.2125	19.2285	-20.4182							10898.4	9093.8		26.3	3.6	21.8	22.4	3		15.42	11.2001	-19.06							10898.4	9093.8		25.7	27.6	30.7	32.3
11882.8	9914.1		0.7	27.2	27.4	19	-10.8				13.9	-1.6	9.5		10.6625	13.8628	-19.8636							11882.8	9914.1		21.3	-2	28.4	24.8	37		21.9	14.5794	-22.34							11882.8	9914.1		37.1	30.8	28.8	24.9
12960.9	10804.7		15.5	29.4	22.4	19.6	2.8				23.4	15.5	20		18.575	7.8005	-19.4091							12960.9	10804.7		20.1	4.1	26.4	24	28.8		20.68	9.80954	-22.74							12960.9	10804.7		31.4	22.6	21.2	30.5
14132.8	11789.1		15	30.9	27	20.2	6.4				19.2	9.2	18.7		18.325	8.23178	-19.9818							14132.8	11789.1		19.4	11.4	22.3	31	29.2		22.66	7.90367	-19.72							14132.8	11789.1		25.5	32.5	26.3	33.1
15421.9	12843.8		8	26.6	29.9	20.8	-16.1				15.7	5.6	15.2		13.2125	14.4901	-20.8455							15421.9	12843.8		30.6	-0.1	24.5	24.3	21.5		20.16	11.8029	-23.26							15421.9	12843.8		36.1	27	26.6	23.6
16828.1	14015.6		15.1	28.3	27.9	24	-3.8				22.7	11.4	20.3		18.2375	10.6519	-21.8727							16828.1	14015.6		29.8	-13.6	39.5	31	34.4		24.22	21.4742	-21.74							16828.1	14015.6		37.3	24.3	26.6	35.9
18351.6	15281.3		21.1	34	32.1	31.6	10.2				33	18.7	25		25.7125	8.526	-21.0909							18351.6	15281.3		32	-7.9	34.3	29.1	33.6		24.22	18.0667	-20.66							18351.6	15281.3		21.7	34	32.4	38.6
19992.2	16664.1		22	31	32	25.1	1.7				26	16.1	27.6		22.6875	9.86399	-21.4182							19992.2	16664.1		36.9	3.4	28.9	30.9	15.2		23.06	13.5592	-22.32							19992.2	16664.1		17.4	35.6	28.2	33.2
21820.3	18164.1		17.8	24.5	19	16.6	1.6				20.5	13.2	21.9		16.8875	7.05902	-23.6273							21820.3	18164.1		29.6	-3.4	30.4	36.7	33		25.26	16.2591	-22.96							21820.3	18164.1		28	35.7	25.6	33
23789.1	19828.1		17.1	25	27.7	25.7	11.8				26.6	14.8	28.2		22.1125	6.48701	-23.4455							23789.1	19828.1		19.6	-6.6	24.3	22.7	25		17	13.3557	-22.82							23789.1	19828.1		23.9	31.6	25.4	30.1
25945.3	21609.4		12.7	14.1	1.5	3.9	-7.2				18.3	9.7	21.7		9.3375	9.50007	-24.1							25945.3	21609.4		24.5	1.1	21.5	29.5	32.6		21.84	12.3672	-24.42							25945.3	21609.4		15.6	25.6	16.5	27
28289.1	23578.1		-2.4	23.5	25.5	21.3	-7.9				20	10	19.4		13.675	12.5623	-24.2182							28289.1	23578.1		15	-12.1	22.6	22.2	26.7		14.88	15.6591	-23.38							28289.1	23578.1		27.2	28.2	20.3	29.1
30843.8	25710.9		-4.4	16.4	19.8	14.4	-18.2				12.3	2.2	15.8		7.2875	13.0924	-25.6727							30843.8	25710.9		16.2	-6.9	14	22.8	29.6		15.14	13.7473	-25.42							30843.8	25710.9		28.6	17.5	18	16
33632.8	28031.3		-1.8	9.8	17.6	14.5	-21.9				11.7	0.2	7		4.6375	12.6083	-26.0182							33632.8	28031.3		11	-25.4	11.3	16.5	18.5		6.38	18.0612	-26.36							33632.8	28031.3		21.6	18.7	11.3	15.5
36679.7	30562.5		-14.5	13.1	6.9	10.4	-5.6				11.2	-12.2	12		2.6625	11.5298	-27.6364							36679.7	30562.5		-6.1	-26.5	0.9	21.7	23.4		2.68	20.7534	-23.66							36679.7	30562.5		15.1	14.8	11.3	16.2
40007.8	33328.1		-13.7	16.5	20.7	22.5	-14.3				20.7	-11	24.2		8.2	17.7135	-25.9545							40007.8	33328.1		-4.9	-19	15.6	23.8	31.1		9.32	20.7829	-24.06							40007.8	33328.1		41.9	24.3	22	32.4
																																avg	13.7528
2 weeks post inoculation
			AN 1.0	AN 1.1	AN 1.2	AN 1.3					AN 3.0	AN 3.1	AN 3.2		AVG DP level	SD	AVG Noise							2 weeks post inoculation																		2 weeks post inoculation
F1 (Hz)	F2 (Hz)																										AN 5.0	AN 5.1	AN 5.2	AN 6.0	AN 6.1		AVG DP level	SD	AVG Noise										AN 4.0	AN 4.1	AN 4.2	AN 4.3
4992.2	4171.9			-22.4	-15.3	-7.6					-24.5	-16.3	-11.2		-16.2167	6.43597	-18.1							F1 (Hz)	F2 (Hz)																	F1 (Hz)	F2 (Hz)
5460.9	4546.9			-12.9	-6.9	-18.4					-9.5	-8.1	-11.3		-11.1833	4.14073	-15.5857							4992.2	4171.9		-0.8	-13	-5.2	-15.3	6		-5.66	8.75488	-11.16							4992.2	4171.9		4.3	16.3	12.6	14.3
5953.1	4945.3			-13.7	-12	-6.2					-21.5	-10.1	-9.8		-12.2167	5.19516	-12.9429							5460.9	4546.9		1.9	-13	-7	-24.6	2.5		-8.04	11.2895	-14.46							5460.9	4546.9		7.5	16.1	10	14.8
6492.2	5414.1			-18.5	-10.1	-12.9					-14.2	-8.3	-12		-12.6667	3.53648	-15.8714							5953.1	4945.3		2.5	-15.6	2.8	-28	-4.7		-8.6	13.1695	-12.64							5953.1	4945.3		10.8	8.6	3.9	13.1
7078.1	5882.8			-4.1	-16.9	-20.5					-15.4	-16.6	-5.7		-13.2	6.66993	-17.8429							6492.2	5414.1		16.2	-14.2	15.5	-8	-14.9		-1.08	15.6884	-16.5							6492.2	5414.1		11.7	33	26.9	23.7
7710.9	6421.9			-19	-8.9	-24.4					-11.6	-16.8	-8.4		-14.85	6.32131	-17.5286							7078.1	5882.8		9.3	-14.2	2.4	-5	-10.2		-3.54	9.49042	-13.38							7078.1	5882.8		8	25.7	25	22.6
8414.1	7007.8			-9	-20.6	-15.5					-10	-20.6	-8.4		-14.0167	5.68733	-18.5143							7710.9	6421.9		8.5	-8.8	3.8	-8.7	-21.3		-5.3	11.7586	-18.2							7710.9	6421.9		-0.5	17.9	21.3	15.1
9164.1	7640.6			-1.8	-17.8	-19.2					-21.8	-27.5	-7.6		-15.95	9.50321	-19.8286							8414.1	7007.8		12.7	-16.1	5.5	-10.7	-12.7		-4.26	12.6075	-17.24							8414.1	7007.8		2.8	23.8	22.8	22.8
10007.8	8343.8			-11.6	-35.7	-17.5					-14.3	-28.5	-10.1		-19.6167	10.2486	-20.4857							9164.1	7640.6		16.6	-22.6	9.7	-13.4	-18.7		-5.68	17.666	-20.8							9164.1	7640.6		0.9	26.3	17.8	22.5
10898.4	9093.8			-9.7	-15.8	-19.5					-13.4	-18.2	-7.9		-14.0833	4.62922	-20.7857							10007.8	8343.8		11.5	-15.3	9.8	2.8	-31.2		-4.48	18.3256	-21.22							10007.8	8343.8		-3.6	25.4	24.6	14.4
11882.8	9914.1			-7.2	-14.9	-32.9					-21.5	-22.8	-7.6		-17.8167	9.91472	-22.4857							10898.4	9093.8		26.7	-23.9	18.9	-4.3	-25.9		-1.7	24.0632	-20.84							10898.4	9093.8		6.3	30.2	34.7	17.7
12960.9	10804.7			1.5	-15.6	-12.7					-16.4	-9.5	8.2		-7.41667	10.033	-19.3857							11882.8	9914.1		29.4	-16.8	14.8	-11.9	-15.5		0	20.9016	-15.48							11882.8	9914.1		10.3	42.5	34.2	32.4
14132.8	11789.1			10.3	-11.1	-9.6					-30.3	-19.6	6.2		-9.01667	15.3255	-20.3143							12960.9	10804.7		20.6	-17.2	22.4	-7.4	-10.9		1.5	18.603	-13.62							12960.9	10804.7		3.4	36.7	33.9	31.5
15421.9	12843.8			1.7	-15.6	-13.2					-12.5	-25.7	1.1		-10.7	10.5024	-22.1857							14132.8	11789.1		17.3	-13.2	23.1	1.1	-14.2		2.82	17.1043	-19.84							14132.8	11789.1		14.4	35	37.9	35.6
16828.1	14015.6			2.3	-12.6	-19.3					-21.6	-21.9	-4		-12.85	10.0794	-21.1143							15421.9	12843.8		26.1	-18.4	26.5	-6.1	-26.6		0.3	24.8311	-22.36							15421.9	12843.8		7.9	27	28.8	23.5
18351.6	15281.3			8.3	-18.3	-22.3					-15.7	-25.2	-0.3		-12.25	13.2839	-21.8							16828.1	14015.6		26	-24.5	30.3	-14.9	-19.2		-0.46	26.3815	-20.24							16828.1	14015.6		7.1	22.3	31.4	33.1
19992.2	16664.1			14	-18	-15.8					-23.7	-19.9	-7.8		-11.8667	13.7352	-21.2286							18351.6	15281.3		33.4	-15.1	26.5	-13	-20.2		2.32	25.4752	-20.02							18351.6	15281.3		15.3	33.4	31.6	39.1
21820.3	18164.1			6.3	-28.1	-13.3					-19.3	-22.5	-14.4		-15.2167	11.8576	-23.9714							19992.2	16664.1		25.5	-21.2	25.8	-10.4	-9.3		2.08	22.0133	-16.5							19992.2	16664.1		5.8	38.6	34.5	37
23789.1	19828.1			7.3	-18.6	-21.6					-23.7	-19.2	-7.9		-13.95	11.7553	-23.0571							21820.3	18164.1		21.3	-17	14.3	-10.8	-15.9		-1.62	18.0521	-18.74							21820.3	18164.1		13.8	16.8	29.5	35.1
25945.3	21609.4			7.8	-16.8	-17.6					-14.5	-15.9	-27.4		-14.0667	11.657	-24.9571							23789.1	19828.1		21.9	-14.9	23.8	-14.3	-31.7		-3.04	24.6538	-22.34							23789.1	19828.1		10.9	27.8	24.6	32.8
28289.1	23578.1			-4.2	-21.3	-26.5					-29.9	-27.4	-20.7		-21.6667	9.27549	-25.5286							25945.3	21609.4		22.4	-17.7	19	-18.5	-20.5		-3.06	21.747	-22.38							25945.3	21609.4		10.1	38.9	25.2	30.4
30843.8	25710.9			-0.5	-13.4	-12.9					-23.5	-29.4	-32.2		-18.65	11.9393	-26.1571							28289.1	23578.1		24	-13.1	19.3	-20.6	-19.1		-1.9	21.7441	-19.78							28289.1	23578.1		1.9	33.8	32.5	33.2
33632.8	28031.3			-14.2	-14.8	-31					-21.8	-22	-12.2		-19.3333	7.02984	-25.7286							30843.8	25710.9		13	-15.1	8.7	-20.6	-14.3		-5.66	15.3409	-21.9							30843.8	25710.9		16.7	35.4	22	27
36679.7	30562.5			-5.5	-20.7	-29.7					-21.5	-22.3	-19.9		-19.9333	7.90384	-26.9857							33632.8	28031.3		12.5	-20.5	2	-18.6	-0.1		-4.94	14.1814	-16.3							33632.8	28031.3		4.7	31.4	20.4	27
40007.8	33328.1			-18.8	-22.5	-24.3					-24.9	-20.2	-19		-21.6167	2.6664	-26.7857							36679.7	30562.5		15.8	-20.1	3.4	-22.7	-7		-6.12	16.1418	-18.64							36679.7	30562.5		-5.1	24.3	13.7	18.3
																								40007.8	33328.1		16.7	-14.4	8.4	-15.4	2.2		-0.5	14.1206	-15.28							40007.8	33328.1		-9.1	8.4	13.5	14.7
4 weeks post inoculation																																avg	-2.6648
											AN 3.0	AN 3.1	AN 3.2		AVG DP level	SD	AVG Noise							3 weeks post inoculation																		4 weeks post inoculation
F1 (Hz)	F2 (Hz)																										AN 5.0	AN 5.1	AN 5.2	AN 6.0	AN 6.1		AVG DP level	SD	AVG Noise										AN 4.0	AN 4.1	AN 4.2	AN 4.3
4992.2	4171.9										-23.5	-10.3	-8.7		-14.1667	8.1224	-8.33333							F1 (Hz)	F2 (Hz)																	F1 (Hz)	F2 (Hz)
5460.9	4546.9										-6.8	-15.8	-24.5		-15.7	8.85042	0.866667							4992.2	4171.9			-19.2	-3.7	-16			-12.9667	8.18311	-19.36							4992.2	4171.9		2.7	9.7	-4	7.4
5953.1	4945.3										-21.6	-14.1	-7.1		-14.2667	7.25144	-15.9333							5460.9	4546.9			-8.9	-14.4	-2.5			-8.6	5.95567	-14.68							5460.9	4546.9		6.1	6.5	-0.8	9.5
6492.2	5414.1										-13.8	-21.5	-12.2		-15.8333	4.97226	-12.9667							5953.1	4945.3			-14.2	8.4	-15.3			-7.03333	13.377	-20.96							5953.1	4945.3		9.2	8.5	13.9	8.1
7078.1	5882.8										-6.4	-14.7	-4.8		-8.63333	5.31445	-15.1333							6492.2	5414.1			-8.9	11.4				1.25	14.3543	-16.7							6492.2	5414.1		10	30	15.3	21.4
7710.9	6421.9										-8.3	-21.3	-0.5		-10.0333	10.5078	-10.8667							7078.1	5882.8			0	-2.6	-11.2			-4.6	5.86174	-18.78							7078.1	5882.8		8.5	26.3	19.5	9
8414.1	7007.8										-9.2	-10	-9.3		-9.5	0.43589	-16.5667							7710.9	6421.9			-2.7	-2	-11.1			-5.26667	5.06392	-18.8							7710.9	6421.9		5.2	24.5	9.8	16
9164.1	7640.6										-23.2	-21.3	1.2		-14.4333	13.5722	-14.6							8414.1	7007.8			-9.6	0.1	-20.6			-10.0333	10.3568	-20.7							8414.1	7007.8		5.8	14.8	13	8.8
10007.8	8343.8										-26.2	-24.8	-2.5		-17.8333	13.2975	-17.1333							9164.1	7640.6			-6.8	1	-30.5			-12.1	16.4052	-18.38							9164.1	7640.6		0.4	19.4	10.5	11.7
10898.4	9093.8										-33.8	-13.6	-8.5		-18.6333	13.38	-19.0667							10007.8	8343.8			-10.5	1	-15.2			-8.23333	8.33447	-21.34							10007.8	8343.8		2.6	23.5	15.3	15.9
11882.8	9914.1										-15.8	-28	2		-13.9333	15.0869	-15.7667							10898.4	9093.8			-17.8	9.9	-11.9			-6.6	14.5908	-22.5							10898.4	9093.8		9.3	32.6	19.3	20.6
12960.9	10804.7										-7.6	-13.6	18.6		-0.866667	17.1235	-14.4667							11882.8	9914.1			-19.2	22.9	-8.8			-1.7	21.9297	-23.48							11882.8	9914.1		14.2	30.2	20.9	23.6
14132.8	11789.1										-5.8	-16.1	18.1		-1.26667	17.5449	-17.5333							12960.9	10804.7			-18.5	20.3	-8.6			-2.26667	20.1604	-21.36							12960.9	10804.7		19.6	33.4	21.1	29.1
15421.9	12843.8										-20.9	-30.2	10.9		-13.4	21.552	-22.4							14132.8	11789.1			-8.9	12.4	-2.1			0.466667	10.8795	-21.2							14132.8	11789.1		5	27.2	27.7	21.1
16828.1	14015.6										-28.7	-21.4	16.6		-11.1667	24.3221	-21.4667							15421.9	12843.8			-12.7	26.8	-15			-0.3	23.4974	-21.24							15421.9	12843.8		5.6	30.1	30.5	24
18351.6	15281.3										-10.7	-36.3	24.4		-7.53333	30.4736	-20.3667							16828.1	14015.6			-22.2	32.8	-11.1			-0.166667	29.0844	-23.24							16828.1	14015.6		17.1	25.8	29.7	33.4
19992.2	16664.1										-31.1	-18.3	23.8		-8.53333	28.7236	-20.4333							18351.6	15281.3			-6.3	26.8	-3.7			5.6	18.4057	-22.22							18351.6	15281.3		20.1	35.6	35.2	41.5
21820.3	18164.1										-28.1	-23.4	23		-9.5	28.2438	-18.5							19992.2	16664.1			-10.4	28.3	1			6.3	19.8869	-22.86							19992.2	16664.1		22.2	32.8	29.6	35.3
23789.1	19828.1										-9.6	-27.8	24.8		-4.2	26.7125	-20.6							21820.3	18164.1			-10.8	30.2	-0.9			6.16667	21.394	-23.12							21820.3	18164.1		23.4	23.3	30.7	33.9
25945.3	21609.4										-22.1	-18.3	9		-10.4667	16.9654	-21.2667							23789.1	19828.1			-2.3	26.7	-2.8			7.2	16.8893	-24.72							23789.1	19828.1		15.5	27	25.4	31.5
28289.1	23578.1										-19.3	-15.5	15		-6.6	18.8024	-22.9667							25945.3	21609.4			-3.9	18.6	-1.8			4.3	12.4286	-25.22							25945.3	21609.4		20.6	20.1	18.4	23.1
30843.8	25710.9										-9.8	-13.8	14		-3.2	15.0293	-19.7667							28289.1	23578.1			-12.2	21.9	-8.5			0.4	18.7112	-25.44							28289.1	23578.1		11.4	22.6	26.9	28.5
33632.8	28031.3										-23.7	-23.3	7.8		-13.0667	18.0722	-21.6667							30843.8	25710.9			-15	10.4	-10.4			-5	13.5337	-22.54							30843.8	25710.9		2.4	13.5	12.5	18.2
36679.7	30562.5										-12.8	-18.5	-1		-10.7667	8.92543	-19.6333							33632.8	28031.3			-18.2	12.1	-15.8			-7.3	16.8437	-26.3							33632.8	28031.3		16.1	22.6	26.3	30.7
40007.8	33328.1										-19.1	-19.7	-7.9		-15.5667	6.6463	-24.2333							36679.7	30562.5			-33.6	7.9	-9.8			-11.8333	20.8246	-24.4							36679.7	30562.5		-2.7	10.5	10.8	16.3
																								40007.8	33328.1			-22.4	20.5	-10			-3.96667	22.0772	-22.62							40007.8	33328.1		-1.3	14.6	6.9	9.7
[truncated: 7 more columns]
