# Supplementary material for: A model of chronic, transmissible Otitis Media in mice
Source: PLoS Pathog. 2019 Apr 10;15(4):e1007696. doi: 10.1371/journal.ppat.1007696 (PMC6476515; doi:10.1371/journal.ppat.1007696)
Supplement: S4 Data — (XLSX) [file ppat.1007696.s007.xlsx]

## Sheet: Figure 4
Figure 4			CFU
ID50		1	2	4	8
		0	0	0	5.49831
Inoculation	Nasal cavity	0.30103	0	5.2878	2.50515
1-20 CFU in 5ml		0.60206	0	5.21219	5.16435
n=4		0.90309	0	4.90309	5.07188
		5.48001	0	0	5.36361
	Middle ear	0	0	4.57978	2.17609
		0	0	5.14301	5.06446
		0	0	4.83885	4.99564
