# Supplementary material for: A model of chronic, transmissible Otitis Media in mice
Source: PLoS Pathog. 2019 Apr 10;15(4):e1007696. doi: 10.1371/journal.ppat.1007696 (PMC6476515; doi:10.1371/journal.ppat.1007696)
Supplement: S5 Data — (XLSX) [file ppat.1007696.s008.xlsx]

## Sheet: Fig 5
					(log 10 CFU/organ)
	Day		Nasal cavity		Trachea			Lungs			Middle ear (right bulla)
Figure 5 [A]	1	1	1.6	1	1	1	1	1	1	1	1	1	1
98 day colonization profile	3	4.94	3	2.04	2.41	5.31	1	1	1	1	5.27	4.81	1.95
	7	4.63	1	5.27	2.69	1	3.64	1	1	4.4	5.61	1.3	5.32
Inoculation	21	4.57	4.15	4.76	4.83	2.9	4.75	1	4.04	1	5.64	5.59	5.43
5 CFU in 5 ml PBS	49	4.54	4.32	4.66	5.1	4.4	4.45	1	3.47	2.84	5.81	5.94	5.56
n=3	98	4.15	4.79	4.08	1	3.78	3.25	1	4.67	3.29	4.08	5.66	4.26
