# Supplementary material for: A model of chronic, transmissible Otitis Media in mice
Source: PLoS Pathog. 2019 Apr 10;15(4):e1007696. doi: 10.1371/journal.ppat.1007696 (PMC6476515; doi:10.1371/journal.ppat.1007696)
Supplement: S7 Data — (XLSX) [file ppat.1007696.s010.xlsx]

## Sheet: Fig 7
Figure 7						Middle ears (log10 CFU/organ)
Middle ear coloniztion Profile				C57Bl/6J genotype	1	2	3	4
				WT	4.65321	4.07918	4.63347	4.74819
Inoculation				Bcell-/-	5.68797	5.37107	5.26126	5.56467
7,500 CFU in 25 ml PBS				Tcell-/-	6.34242	6.20412	6.4624	6.57978
n=4				Rag-/-	6.27875	6.25527	6.32222	6.43136
