# Supplementary material for: A model of chronic, transmissible Otitis Media in mice
Source: PLoS Pathog. 2019 Apr 10;15(4):e1007696. doi: 10.1371/journal.ppat.1007696 (PMC6476515; doi:10.1371/journal.ppat.1007696)
Supplement: S8 Data — (XLSX) [file ppat.1007696.s011.xlsx]

## Sheet: Fig S1
Supplementary Figure 1	DAY	Nasal cavity (log 10 CFU/organ)				Trachea (log 10 CFU/organ)				Lungs (log 10 CFU/organ)				log 10 CFU/Middle ear (right bulla)
Balb/C (n=4)	7	4.53148	4.98227	4.57978	5.31806	5.15836	4.50515	5.29666	5.27875	3.60853	4.11394	3.53656	4.50515	6.36173	6.27875	5.69897	6.51851
C3H/HeJ (n=3)	7	5.55733	6.30103	6.27875		6.22563	6.09572	5.88701		7.11394	6.76343	6.07918		6.38021	6.74036	6.65321
7,500 CFU in 25 ml PBS
